# Supplementary material for: Synthesis and Characterization of Bipyridine-Based Polyaminal Network for CO2 Capture
Source: Polymers (Basel). 2022 Sep 7;14(18):3746. doi: 10.3390/polym14183746 (PMC9502079; doi:10.3390/polym14183746)
Supplement: Supplementary file 1 [file polymers-14-03746-s001.zip]

Archive with 1 entries (1 files):
- polymers-1894169-supplementary.pdf
